# Supplementary material for: Influence of adiposity and sex on SARS-CoV-2 antibody response in vaccinated university students: A cross-sectional ESFUERSO study
Source: PLOS Glob Public Health. 2024 Jul 26;4(7):e0002686. doi: 10.1371/journal.pgph.0002686 (PMC11280215; doi:10.1371/journal.pgph.0002686)
Supplement: S1 Data — (XLSX) [file pgph.0002686.s002.xlsx]

## Sheet: base_COVID_v02
FOLIO	sex	tot_risk	covid	contac_covid	vaccine	date_1dose	anguist	uncertainty	lack_ofsleep	sadness	anxiety	fat_perc	sys_bp	dias_bp	steatosis	fibrosis	DO_radio_igG	result	age	univ	bmi	waist_circ	creat	AcUrico	colt	tg	hdl	ldl	alb	alt	ast	fos_alc	ggt	insulin	homa
AT0022	Female	1	Don't know	Don't know	Cansino	2021-03-08	1	1	5	5	5	39.5	123.333	80	3	1	0.814	Negativo	21	UAT	31.3645	111.133	0.68	6.2	221	138	67	131	4.36	10	10	61	57	23.42	5.89837
AT0028	Female	1	Don't know	No	Cansino	2021-03-09	5	1	4	1	5	39.2	105	70	2	0	0.485	Negativo	21	UAT	33.0246	91.5667	0.6	5.3	118	101	55	48	5.03	16	12	80	31	14.43	2.74348
AT0075	Female	0	No	No	Pfizer	7/17/0021	4	4	4	5	5	15.1	89.3333	64	0	0	0.689	Negativo	22	UAT	19.985	63.5667	0.61	2.9	135	73	75	54	4.44	7	13	64	10	2.91	0.639481
AT0106	Female	0	No	No	SinoVac (ConronaVac)	18/06/2021	3	2	3	3	3	25.2	120	80	0	0	0.484	Negativo	21	UAT	21.7047	68.5	0.65	2.8	239	190	85	126	4.57	7	13	56	11	8	1.67901
AT0289	Female		No	No	Johnson & Johnson	19/07/2021	5	3	5	3	5	33.8	106	80	1	0	0.804	Negativo	23	UAT		80.0667	0.64	3.9	190	77	62	91	4.58	6	11	62	12	11.16	2.56267
UM0043	Female	1										19.2	106.667	71.6667	0	0	0.931	Negativo	21	UMAN	19.6752	65	0.5	4.2	112	82	44	54	4.36	6	11	48	9	3.25	0.706173
UM0079	Female		No	No	Cansino	24/04/2021	2	1	2	1	2	27	100	80	0	0	0.617	Negativo	21	UMAN	25.6568		0.37	4.4	153	139	46	59	4.4	13	17	62	16	4.86	0.996
UM0147	Male	1										35.3	136.667	86.6667	3	0	0.778	Negativo	20	UMAN	30.4201	106.067	0.93	6.9	185	102	59	109	4.82	8	11	84	21	17.06	4.00173
UM0174	Female	1	No	No	Pfizer	22/05/2021	5	5	5	5	5	26.8	106.667	73.3333	0	0	0.456	Negativo	21	UMAN	21.8106	69.0333	0.73	4.1	243	168	81	125	4.3	5	12	59	9	5.44	1.19546
UM0185	Female	1	No	No	Cansino	15/04/2021	4	3	4	3	5	31.9	115	80	0	0	0.541	Negativo	23	UMAN	24.1415	76.8	0.59	3.9	194	274	66	52	4.1	17	21	47	8	47.13	14.3136
UM0226	Male	1	No	No	Cansino		1	1	2	2	2	35.4	130	88.3333	3	0	0.519	Negativo	21	UMAN	28.9662	93.5	0.83	7.3	166	125	54	89	4.88	27	29	95	107	13.65	3.06704
AT0001	Female	1	Don't know	No	Pfizer	27/07/2021	1	1	1	3	2	50.3	120	86.6667	3	0	2.041	Positivo	21	UAT	37.2136	102.9	0.81	4.1	110	60	54	44	4.79	4	9	69	11	3.16	0.72563
AT0005	Female	1	Si	Si	Pfizer	27/07/2021	3	2	1	4	3	46.7	111.333	75	3	0	1.951	Positivo	21	UAT	34.5139	94.9	0.68	4.9	181	119	56	71	4.68	12	14	117	60	14.15	3.17938
AT0010	Male	1	No	No	Pfizer	27/07/2021	4	3	3	4	4	17.3	106.667	76	1	0	1.951	Positivo	21	UAT	22.0967	76.2333	0.89	5.4	170	201	49	86	5.13	18	16	101	19	5.12	1.15042
AT0011	Female		No	No	Pfizer	29/07/2021	1	1	1	1	1	23.7	110	80	0	0	2.551	Positivo	20	UAT	23.4222	67.4	0.53	3.9	131	64	50	72	4.61	5	10	73	11	3.32	0.69679
AT0013	Female	0	Si	Si	Pfizer	27/07/2021	3	3	3	3	4	30.7	120	80	2	0	2.948	Positivo	21	UAT	21.2017	69.8333	0.54	4.1	199	175	62	106	4.88	9	12	78	17	10.34	2.01694
AT0014	Female		Don't know	Don't know	Pfizer	27/07/2021	5	5	4	5	5	41.7	115	80	3	0	3.482	Positivo	21	UAT	28.0052	88.2667	0.56	4.8	139	100	44	45	4.47	21	20	55	22	35.91	7.182
AT0015	Female	1	Si	No	Pfizer	27/07/2021	2	1	2	2	3	42.7	130	83.3333	2	0	2.919	Positivo	21	UAT	28.9062	87	0.41	4.8	160	64	80	62	4.11	6	12	63	17	7.82	1.50607
AT0019	Male	1	Si	No	Pfizer	15/09/2021	1	1	4	4	3	28.6	126.667	83.3333	3	0	1.926	Positivo	21	UAT	31.3906	100.5	0.75	9.2	217	205	42	90	5.15	65	36	73	102	22.99	5.16565
AT0023	Female	0	Si	Si	Pfizer	27/07/2021	5	1	4	1	5	24.6	115	76.6667	1	0	3.175	Positivo	21	UAT	20.1333	67.4	0.35	4.6	199	111	59	70	4.53	12	13	139	18	5.6	1.23062
AT0026	Female	0	Don't know	No	Pfizer	28/07/2021	5	3	4	1	5	29.1	105	65	0	0	1.418	Positivo	22	UAT	24.6959	74.6	0.6	4.2	174	59	62	81	4.77	9	15	49	9	6.3	1.27556
AT0030	Male	0	Si	Si	Pfizer	21/06/2021	3	3	3	1	3	23.4	120	80	1	0	1.627	Positivo	21	UAT	21.3505	74.2	0.72	5.4	172	126	45	99	4.57	14	18	66	26	5.46	1.3077
AT0034	Male	1	No	No	Pfizer	7/28/0021	4	4	5	3	4	11.4	114.667	81.3333	1	0	2.3	Positivo	22	UAT	28.6344	95.8333	0.78	4.6	154	136	44	74	4.75	9	11	66	22	13.4	2.71309
AT0035	Female		No	No	Pfizer	28/07/2021	1	1	3	5	4	36.7	113.333	78.3333	3	0	3.064	Positivo	22	UAT	24.8012	81.5667	0.54	4.1	165	102	47	56	4.41	8	11	82	13	17.93	3.85163
AT0037	Female	1	Don't know	Si	Pfizer	29/07/2021	3	1	5	1	2	47.5	131.667	90	2	0	2.376	Positivo	25	UAT	38.4874	99.2	0.51	5	164	155	51	79	4.07	10	14	87	24	6.63	1.66978
AT0043	Female	1	Si	Don't know	Pfizer	23/05/2021	4	4	5	3	4	9.4	113.667	73.3333	0	0	1.731	Positivo	21	UAT	25.3945	73.0333	0.68	3.3	176	86	69	69	4.39	6	14	80	18	4.1	0.769383
AT0046	Female	1	No	No	Pfizer	29/07/2021	3	3	5	1	5	50.5	113.333	83.3333	3	0	2.791	Positivo	21	UAT	41.2891	120.267	0.5	5.9	133	126	45	68	4.13	18	22	62	44	15.59	3.69541
AT0052	Female	1	No	Si	Pfizer	16/08/2021	1	1	3	3	1	29.6	94.3333	66	0	0	1.876	Positivo	21	UAT	25.6837	66.8333	0.77	5.4	159	60	66	83	4.26	4	11	53	11	1.84	0.358914
AT0056	Female	0	No	No	Pfizer	27/07/2021	5	5	4	5	5	30.4	120	80	0	1	2.316	Positivo	21	UAT	21.3203	67.3	0.66	3.9	199	84	66	102	4.43	8	12	70	17	6.62	1.56919
AT0058	Female		Si	Si	Pfizer	16/08/2021	4	3	2	4	4	30.3	116.333	83.3333	0	0	2.934	Positivo	22	UAT	24.0101	78.4333	0.64	3.3	118	58	50	60	4.37	4	10	49	8	3.35	0.71963
AT0065	Male	1	Don't know	Don't know	Pfizer	27/07/2021	2	2	1	2	3	34.1	113.333	81	1	0	3.378	Positivo	21	UAT	31.9404	109.467	0.78	6.8	179	143	44	89	4.52	13	17	93	24	9.34	2.26005
AT0067	Female	0	No	Si	Pfizer	27/10/2021	2	2	2	2	2	27.5	110	80	0	0	1.97	Positivo	21	UAT	20.6035	70.6667	0.62	3.1	158	93	72	78	4.49	9	13	41	9	0.93	0.206667
AT0068	Female	1	Si	Si	Pfizer	27/07/2021	3	2	2	4	2	42.4	125	80	0	0	2.995	Positivo	21	UAT	34.0277	98.8	0.76	4.4	205	132	43	122	4.62	5	11	50	13	7.02	1.664
AT0069	Male	1	No	No	Pfizer	27/07/2021	2	1	1	1	1	34.3	111.333	79	1	0	2.566	Positivo	21	UAT	30.0878	101.5	0.7	6.9	142	96	40	76	4.73	13	13	88	24	17.54	3.9844
AT0070	Male	1	Don't know	Don't know	Pfizer	28/07/2021	4	5	3	2	5	31	133.333	91.6667	1	0	2.402	Positivo	21	UAT	29.0785	85.3	0.95	5.1	159	90	60	87	4.56	8	17	44	22	12.29	2.7918
AT0073	Female	1	No	Si	Pfizer	31/07/2021	1	2	4	3	2	40.3	110	80	3	0	3.102	Positivo	21	UAT	34.2802	104.6	0.7	5.4	145	50	50	77	4.44	8	11	62	18	12.49	2.86807
AT0074	Female	1	No	No	Pfizer	27/07/2021	4	2	1	1	1	43	108.667	76.3333	0	0	3.054	Positivo	21	UAT	34.5319	96.3667	0.62	3.3	132	78	51	64	4.16	5	9	53	13	8.47	1.92405
AT0076	Female	1	Si	Si	Pfizer	30/07/2021	5	4	5	5	5	40.4	110	80	3	0	1.232	Positivo	21	UAT	28.9282	86.1333	0.52	6.7	149	83	56	82	4.75	12	18	70	15	9.91	2.05541
AT0077	Female	1	Si	No	Pfizer	28/07/2021	3	3	3	3	3	38.1	120	83.3333	0	0	1.888	Positivo	21	UAT	26.6908	85.4	0.48	4	164	129	50	62	4.81	13	16	62	15	22.3	3.85432
AT0079	Female		Si	Si	Pfizer	27/07/2021	3	3	4	4	5	33.2	108.333	73.3333	0	0	2.027	Positivo	21	UAT	23.8657	74.1667	0.63	5.2	188	107	57	102	4.37	9	15	51	9	2.23	0.363407
AT0080	Female	1	Si	No	Pfizer	29/07/2021	4	3	5	4	5	40.7	108.333	78.3333	0	0	2.899	Positivo	21	UAT	34.9553	91.5667	0.68	4.4	161	93	40	72	4.26	7	14	54	8	8.83	1.63519
AT0081	Female	0	Si	Si	Pfizer	30/07/2021	5	5	5	5	5	31.5	96.6667	61.6667	0	0	2.386	Positivo	20	UAT	23.5539	72.9667	0.56	4.2	164	77	76	79	4.13	6	10	58	15	3.62	0.795506
AT0083	Female		No	No	Pfizer	27/07/2021	3	3	3	5	5	37.7	118.333	80	0	0	3.444	Positivo	21	UAT	27.9119	85.2	0.71	4.2	156	82	61	89	4.65	10	11	66	10	5	0.962963
AT0085	Male		No	No	Pfizer	2021-08-07	2	2	2	2	2	4.7	115	80	0	0	2.431	Positivo	21	UAT	16.6204	70.9333	0.76	4.8	154	61	66	88	4.64	7	11	43	15	4.09	0.777605
AT0090	Female		No	Si	Pfizer	2021-06-05	2	2	3	3	3	18.6	108	76	1	0	1.814	Positivo	26	UAT	26.545	88.4	0.65	3.7	152	59	62	81	4.78	6	11	51	14	9.61	2.11183
AT0091	Female		No	No	Pfizer	27/07/2021	2	1	1	1	2	18.3	120	83.3333	0	0	1.335	Positivo	21	UAT	16.9542	67.4333	0.72	3.9	120	60	57	59	4.55	6	8	38	8	1.48	0.314272
AT0092	Female	1	No	No	Pfizer	2021-07-07	4	3	2	5	5	36.8	127.333	90	1	0	2.148	Positivo	21	UAT	32.9142	83.8	0.75	4.5	200	121	53	86	4.1	9	10	78	16	24.58	4.61254
AT0093	Male	0	No	No	Pfizer	20/08/2021	1	1	5	1	1	11.9	117.667	76.6667	0	0	1.338	Positivo	21	UAT	20.6533	70.0667	0.8	4.5	132	39	68	68	4.64	22	16	68	13	3.21	0.68163
AT0098	Male	1	No	Si	Pfizer	27/07/2021	4	3	2	1	1	30.5	179.667	107.333	1	2	2.232	Positivo	22	UAT	30.0477	94.5	0.82	7.4	165	158	71	83	4.58	14	17	94	36	8.1	1.68
AT0102	Male	0	No	No	Pfizer	22/08/2021	5	4	5	4	5	11.7	102.667	71.3333	0	0	1.531	Positivo	22	UAT	18.7476	67.4667	0.97	4.9	174	57	70	106	4.67	8	20	70	14	3.39	0.770074
AT0104	Female	0	Don't know	Si	Pfizer	27/07/2021	3	2	4	3	5	1.7	103.333	70	0	0	2.844	Positivo	21	UAT	18	60.1333	0.61	3.4	138	52	63	68	4.06	4	9	42	8	6.41	1.34531
AT0111	Female	0	Don't know	Don't know	Pfizer	27/07/2021	1	1	4	3	5	7	98.3333	65	0	0	2.161	Positivo	21	UAT	18.2185	65.5	0.67	5.1	149	89	78	72	4.62	7	12	93	27	4.18	0.815358
AT0116	Female	0	No	Si	Pfizer	7/27/0021	4	3	5	2	5	35.9	110	71.6667	0	0	3.448	Positivo	21	UAT	23.8531	75.0667	0.84	4.4	130	103	64	51	4.65	6	11	70	16	6.53	1.20926
AT0118	Female	1	No	Si	Pfizer	27/07/2021	5	5	5	5	5	43.1	113.333	83.3333	3	0	3.228	Positivo	21	UAT	30.0726	101.6	0.65	5.2	198	252	58	88	4.34	11	13	59	17	13.67	2.63274
AT0119	Female	1	No	No	Pfizer	27/07/2021	5	4	5	5	5	43.7	120	80	0	0	1.997	Positivo	21	UAT	32.618	95.8	0.76	4.9	209	87	58	111	4.15	6	11	61	16	16.68	3.58311
AT0134	Male	0	Si	Si	Pfizer	20/07/2021	1	2	2	1	1	1.9	103.333	63.3333	0	0	2.703	Positivo	21	UAT	15.7061	61.5667	0.93	4.5	124	82	51	50	4.51	13	12	83	17	5.39	1.06469
AT0143	Male	0	No	No	Pfizer	20/08/2021	3	1	1	3	2	30.7	115	75	3	0	1.674	Positivo	21	UAT	19.4943	73.9	1	9.3	211	875	56	71	4.8	81	61	65	116	3.49	0.749704
AT0145	Female	0	Si	Si	Pfizer	29/07/2021	4	3	4	4	4	36.6	120	80	0	0	3.272	Positivo	20	UAT	22.6072	70.6	0.69	3.4	126	73	63	42	4.34	29	35	96	79	8.73	1.91844
AT0149	Male	1	Si	Si	Pfizer	2021-12-09	5	4	1	4	5	22.1	115	73.3333	3	0	3.357	Positivo	21	UAT	30.7266	85.8667	1.07	6.2	182	82	97	77	4.51	8	17	54	20	2.63	0.545481
AT0155	Female	1	Si	No	Pfizer	29/07/2021	3	3	4	5	5	40.7	113.333	80	0	0	2.51	Positivo	22	UAT	26.6794	86.3333	0.62	3.1	165	71	76	77	4.44	4	10	56	13	8.3	1.66
AT0156	Male	1	No	Si	Pfizer	29/07/2021	1	1	1	1	4	34.7	143.333	83.3333	3	0	1.995	Positivo	24	UAT	32.3824	105.7	0.88	5.9	197	172	51	127	4.67	22	19	58	20	8.2	1.82222
AT0158	Female	1	No	No	Pfizer	28/07/2021	3	4	1	1	1	39.3	118.333	71.6667	1	0	2.613	Positivo	22	UAT	27.6742	78.6	0.57	5.5	150	83	64	82	4.46	17	17	55	15	4.58	0.972543
AT0175	Female	0	No	Si	Pfizer	27/07/2021	5	4	2	5	5	30.7	102.333	81.6667	0	0	2.208	Positivo	22	UAT	19.8141	74.0333	0.58	3.3	139	60	58	68	4.48	4	9	72	11	10.23	2.50067
AT0179	Male	1	No	Don't know	Pfizer	28/07/2021	5	5	1	4	4	36.5	183.333	110	3	1	2.056	Positivo	22	UAT	38.1768	109.467	0.88	5.2	191	173	35	125	4.4	15	17	60	33	11.35	2.66235
AT0181	Female	0	No	No	Pfizer	27/07/2021	1	3	5	3	5	21	103	72	0	0	1.9	Positivo	21	UAT	22.8813	74.7333	0.55	3.9	215	127	69	112	4.85	9	14	44	9	3.54	0.716741
AT0183	Female	1	No	No	Pfizer	21/08/2021	5	5	1	1	5	34.4	131.667	76.6667	0	0	1.617	Positivo	21	UAT	29.0884	85.4	0.65	4.1	157	97	61	85	4.72	7	12	73	19	6.34	1.48716
AT0200	Male	1	Si	No	Pfizer	28/07/2021	3	3	2	3	4	20.1	99.3333	73.3333	0	0	2.614	Positivo	23	UAT	39.3143	109.3	1.06	5.3	115	66	50	59	4.75	13	22	76	14	3.95	0.741235
AT0204	Male	1	No	Si	Pfizer	2021-09-08	1	1	1	1	1	29.7	116.667	81.6667	0	0	2.166	Positivo	21	UAT	36.5157	100.5	1.24	8.5	147	74	54	75	4.84	7	18	69	13	3.74	0.766469
AT0205	Male	1	Si	No	Pfizer	20/08/2021	2	3	2	2	2	26.7	131.667	90	0	0	2.55	Positivo	22	UAT	26.1277	76.4667	1	5.9	132	76	53	73	4.36	10	9	69	16	6.79	1.54242
AT0207	Female	0	Don't know	Don't know	Pfizer	2021-08-09	5	3	4	4	5	29.3	120	86.6667	1	0	3.448	Positivo	21	UAT	20.5046	68.7	0.66	3.8	173	153	67	81	4.71	8	12	61	13	8.63	1.93909
AT0211	Male	1	No	No	Pfizer	27/07/2021	4	1	4	2	4	20.4	102.667	73	0	0	3.081	Positivo	22	UAT	26.7299	84.8333	1.12	5	162	80	40	93	5.01	7	14	94	12	4.64	0.950914
AT0212	Male	0	No	Si	Pfizer	29/07/2021	1	2	1	2	1	7.1	116.667	76.6667	0	0	2.289	Positivo	21	UAT	19.3633	70.1	0.68	4.9	113	52	48	50	4.38	13	10	85	17	15.75	3.5
AT0213	Male	1	Don't know	Si	Pfizer	21/08/2021	4	3	3	3	4	18.2	111.667	78.3333	0	1	1.737	Positivo	22	UAT	30.8724	86.4333	0.95	5.3	133	72	45	77	4.46	7	12	72	15	5.65	1.19975
AT0219	Male	1	Don't know	Don't know	Pfizer	21/07/2021	1	1	1	1	1	28.2	113.333	80	3	0	2.496	Positivo	22	UAT	25.2092	83.1	1	5.3	186	237	46	116	4.9	10	12	63	20	9.59	1.94168
AT0224	Male	1	Don't know	No	Pfizer	21/07/2021	4	4	1	4	4	24.8	125	86.6667	0	0	2.012	Positivo	21	UAT	26.0951	95.6667	0.92	6.1	175	195	49	91	4.76	22	18	70	15	7.64	1.58459
AT0227	Female	1	No	No	Moderna	27/07/2021	1	1	1	2	2	47.1	114.333	80	3	0	1.622	Positivo	21	UAT	35.2908	101.9	0.6	4.4	255	386	54	145	4.84	23	20	101	29	30.83	7.23173
AT0229	Male		No	No	Pfizer	27/07/2021	5	5	3	2	5	34.8	120	80	0	0	2.036	Positivo	21	UAT	29.1317	92.4667	0.93	5.2	192	139	65	112	5.04	14	23	46	22	5.75	1.10741
UM0038	Female	1	No	No	Pfizer	28/07/2021	1	3	2	4	4	34.3	126	83.3333	0	0	2.357	Positivo	21	UMAN	25.5969	76	0.46	3.4	144	54	71	77	4.5	6	12	51	9	3.88	0.776
UM0057	Female	1	No	Si	Pfizer	29/07/2021	5	5	4	5	4	38.7	110	80	3	0	3.503	Positivo	21	UMAN	27.7627	88.7	0.52	5	160	134	54	92	4.53	9	15	72	18	6.47	1.13425
UM0061	Male	1	Don't know	Don't know	Pfizer		4	4	5	5	5	10.2	111.667	80	0	0	2.135	Positivo	20	UMAN	18.9292	66.4333	0.84	5.4	113	62	48	61	5.07	11	12	61	16	19.05	4.42148
UM0073	Female	1	No	No	Pfizer		5	5	5	5	5	29.6	123.333	80	0	0	2.474	Positivo	21	UMAN	20.371	63.5333	0.52	3.5	204	62	83	98	4.55	7	11	58	14	2.59	0.524395
UM0081	Female	0	No	No	Pfizer	2021-02-09	4	4	2	5	5	28.4	111.667	80	0	0	2.146	Positivo	22	UMAN	21.2305	72.8333	0.6	3.7	163	124	49	87	4.66	9	12	64	12	4.34	1.02874
UM0084	Female	1	Si	Si	Pfizer	28/07/2021	3	3	3	3	3	48.3	105	74	0	0	2.865	Positivo	21	UMAN	39.2346	104.333	0.77	6.8	195	113	56	98	4.21	10	15	77	18	9.88	1.85402
UM0086	Female	1	No	Si	Pfizer	2021-07-05	4	3	5	5	4	40.9	127.333	73.3333	3	0	1.448	Positivo	21	UMAN	32.6762	95.6	0.58	4.3	169	179	55	92	4.23	18	19	75	39	15.2	3.19012
UM0092	Female	1	Si	Si	Pfizer	27/07/2021	3	2	4	2	5	32.5	103.667	63.6667	0	0	2.407	Positivo	21	UMAN	25.2363	76.1	0.63	3.8	153	63	49	94	4.37	6	15	46	10	4.99	1.08425
UM0093	Male	1	Si	Si	Pfizer	27/07/2021	1	2	1	1	5	30.8	120	90	3	0	1.554	Positivo	21	UMAN	25.5078	92	0.82	8.4	187	90	42	132	4.8	33	73	110	34	6.66	1.69378
UM0097	Female	1	No	Si	Pfizer		5	4	5	5	5	30.2	130	76.6667	0	0	1.135	Positivo	21	UMAN	27.8667	79.1	0.48	2.9	153	61	54	93	4.08	6	14	61	12	5.47	0.972444
UM0102	Female	0	No	No	Pfizer	28/07/2021	4	3	4	5	5	17.7	113.333	80	0	0	2.573	Positivo	21	UMAN	21.0702	68.6333	0.66	4.5	177	98	71	90	4.45	7	16	90	16	6.13	1.39249
UM0104	Male	1	Si	Si	Pfizer		4	5	2	4	5	22.7	110	70	1	0	2.387	Positivo	21	UMAN	27.6989	97.5	0.83	5	162	116	50	69	4.7	13	13	51	20	12.8	2.78123
UM0106	Female	1	Si	Si	Pfizer		4	4	5	5	5	50	115	80	0	0	2.069	Positivo	21	UMAN	32.4349	101.2	0.7	5.9	169	150	44	95	4.53	9	13	74	17	19.12	4.20168
UM0129	Female	0	Don't know	No	Pfizer	27/07/2021	2	1	1	2	4	21.5	103.333	73.3333	0	0	1.552	Positivo	20	UMAN	19.3821	63.5667	0.64	3.2	127	81	48	55	4.16	5	13	34	8	5.53	1.14696
UM0132	Female	1	No	Si	Pfizer	28/07/2021	2	1	2	3	4	28.5	106.667	60	0	0	1.543	Positivo	22	UMAN	22.5194	68.1	0.7	2.8	157	76	72	84	4.49	7	11	59	8	11.77	2.354
UM0135	Female	1	No	No	Cansino	2021-07-08	1	1	1	1	3	19.2	100.667	73.3333	3	0	1.425	Positivo	21	UMAN	22.5598	74.6	0.63	3.6	174	273	46	85	4.49	16	12	104	16	7.39	1.53274
UM0159	Female	1	No	Si	Pfizer	2021-12-08	2	3	2	3	3	34.5	116.667	76.6667	2	0	3.404	Positivo	22	UMAN	25.8572	81.9	0.64	3.4	112	83	52	45	4.63	18	14	65	15	7.57	1.68222
UM0161	Female	1										30.2	110	90	3	0	2.438	Positivo	23	UMAN	28.1666	87.9	0.57	4.6	153	127	38	61	4.43	7	10	95	13	7.33	1.71938
UM0162	Female	1	No	Si	Pfizer	27/08/2021	5	5	5	5	5	32.9	120	90	0	0	2.615	Positivo	22	UMAN	22.8235	71.5	0.66	6	140	115	45	61	4.85	9	10	58	18	7.38	1.60356
UM0170	Female	1	No	No	Pfizer	28/07/2021	3	3	4	3	4	47.8	130	85	3	0	2.131	Positivo	22	UMAN	42.2604	113.567	0.51	3.7	146	661	39	33	4.02	16	16	47	17	52.79	12.9042
UM0173	Male	1	No	No	Pfizer	28/07/2021	4	2	3	1	3	43.7	110	83.3333	3	1	1.758	Positivo	21	UMAN	38.1648	115.7	0.76	6.2	169	92	50	96	4.89	62	47	67	49	16.16	3.59111
UM0177	Female	1	No	No	Pfizer	27/07/2021	5	3	2	5	2	31.3	106.667	66.6667	0	0	1.423	Positivo	21	UMAN	25.7196	76	0.16	3.3	128	70	55	64	4.52	6	15	57	14	7.34	1.88484
UM0179	Female	0	No	No	Pfizer	27/07/2021	4	4	2	3	3	19.9	125	71.6667	0	0	1.348	Positivo	21	UMAN	18.815	66	0.65	3.9	159	96	82	60	4.19	9	11	66	14	12.9	2.86667
UM0181	Female	0	No	Don't know	Pfizer	27/07/2021	5	5	3	5	5	21	105	63.3333	0	0	1.967	Positivo	21	UMAN	18.9386	71.2333	0.74	4.5	163	155	72	71	5.16	5	13	39	8	6.98	1.51664
UM0201	Male	0	Si	Si	Pfizer	7/29/0021	1	1	1	1	2	26.4	106.667	66.6667	3	0	2.85	Positivo	23	UMAN	23.6884	89	0.93	5.8	174	100	58	97	4.88	6	18	58	17	8.64	2.00533
UM0204	Female	1	No	Si	Pfizer	27/07/2021	4	3	2	4	4	44.5	110	76.6667	3	0	2.481	Positivo	19	UMAN	32.9511	98.6	0.72	4.9	161	150	57	80	4.93	34	24	83	41	10.2	2.31704
UM0212	Female	0	No	Si	Pfizer	28/07/2021	3	2	5	4	1	30.8	113.333	86.6667	0	0	1.943	Positivo	22	UMAN	20.3122	66.5	0.65	4.1	163	77	65	91	4.78	6	13	74	11	10.02	2.10296
UM0213	Female		No	No	Pfizer	7/29/0021	3	3	4	3	4	39.4	117.667	80	2	0	2.302	Positivo	26	UMAN	28.5204	79	0.63	3.9	177	153	41	114	4.31	13	16	94	32	10.93	2.34793
UM0214	Female	1	No	No	Pfizer		2	2	2	3	3	39	113.333	60	1	0	1.448	Positivo	21	UMAN	34.8027	92	0.64	4.1	152	52	56	85	4.66	4	11	51	14	9.13	2.18669
UM0217	Male	0	Si	Si	Pfizer	22/08/2021	2	1	2	1	1	17.9	123.333	80	0	0	2.35	Positivo	20	UMAN	22.5027	73.6	1.2	5.3	147	99	65	75	4.95	15	16	70	15	17.17	4.23951
UM0219	Female	1	No	Si	Pfizer	28/07/2021	1	5	5	5	5	46	125.333	85	0	0	2.794	Positivo	21	UMAN	26.8565	92	0.54	7.9	196	89	53	120	4.5	8	13	89	20	8.37	1.798

## Sheet: Readme
	Variable name	Variable labels
	FOLIO	ID
	sex	Sex
	tot_risk	Metabolic risk, 0=no, 1= yes
	covid	The responder had COVID diagnosis? 0=no, 1=yes
	contac_covid	Did you had contact with someone with COVID? 0=no, 1=yes
	vaccine	Name of vaccine
	date_1dose	Date of first dosate
	anguist	Distress, 0=no, 1=yes
	uncertainty	Uncertainty, 0=no, 1=yes
	lack_ofsleep	Lack of sleep, 0=n0, 1=yes
	sadness	Sadness, 0=no, 1=yes
	anxiety	Anxiety, 0=n0, 1=yes
	fat_perc	Fat percentage
	sys_bp	Systolic blood pressure (mmHg)
	dias_bp	Diastolic blood pressure (mmHg)
	steatosis	Steatosis db/m
	fibrosis	Stiffness aPk
	DO_radio_igG	Ratio IgG / Control
	result	Positive or Negative COVID
	age	Age (years)
	univ	University
	bmi	BMI
	waist_circ	Waist circunference (cm)
	creat	Creatinine (mg/dL)
	AcUrico	Uric Acid (mg/dL)
	colt	Total cholesterol (mg/dL)
	tg	Triglycerides (mg/dL)
	hdl	HDL-cholesterol (mg/dL)
	ldl	LDL-choleterol (mg/dL)
	alb	Albumin (g/dL)
	alt	ALT (IU/L)
	ast	AST (IU/L)
	fos_alc	Alcalin phosphatase (IU/L)
	ggt	GGT (IU/L)
	insulin	Insulin (uU/mL)
	homa
